# Supplementary material for: Nosocomial Outbreak of Extensively Drug-Resistant (Polymyxin B and Carbapenem) Klebsiella pneumoniae in a Collapsed University Hospital Due to COVID-19 Pandemic
Source: Antibiotics (Basel). 2022 Jun 17;11(6):814. doi: 10.3390/antibiotics11060814 (PMC9219971; doi:10.3390/antibiotics11060814)
Supplement: Supplementary file 1 [file antibiotics-11-00814-s001.zip]

Archive with 1 entries (1 files):
- antibiotics-1757867-supplementary.pdf
